# Supplementary material for: Glycyrrhiza uralensis polysaccharides ameliorates cecal ligation and puncture-induced sepsis by inhibiting the cGAS-STING signaling pathway
Source: Front Pharmacol. 2024 Jun 5;15:1374179. doi: 10.3389/fphar.2024.1374179 (PMC11188434; doi:10.3389/fphar.2024.1374179)
Supplement: Supplementary file 1 [file DataSheet1.zip]

Archive with 4 entries (4 files):
- Image 1.tif
- Image 2.tif
- Image 3.tif
- Image 1.pdf
